# Supplementary material for: HLA-Clus: HLA class I clustering based on 3D structure
Source: BMC Bioinformatics. 2023 May 9;24:189. doi: 10.1186/s12859-023-05297-x (PMC10169335; doi:10.1186/s12859-023-05297-x)
Supplement: Supplementary file 2 — Additional file2. Table S1: Example output of the Processing_pipeline function. Table S2: Example output of HC_pipeline function. Table S3: Example of anchor_dictionary parameter for NN_pipeline function. Table S4: Example output of NN_pipeline output. [file 12859_2023_5297_MOESM2_ESM.xlsx]

## Sheet: Sheet1
Table S1. Example output of the Processing_pipeline function
Chain	ResNum	Residue	X	Y	Z	Weight
A	2	SER	-15.7591	-13.5263	-6.53792	0
A	3	HIS	-19.248	-7.91915	-5.22367	0
A	4	SER	-12.0149	-7.55204	-5.3369	0
A	5	MET	-12.6814	-2.54798	0.9443	0
A	6	ARG	-6.69923	-3.5851	-6.5513	0
A	7	TYR	-8.83034	0.787005	1.32499	1
A	8	PHE	-2.09213	3.02043	-6.3661	0
A	9	PHE	-2.57221	3.83835	1.01926	5.4
A	10	THR	0.984854	7.05369	-5.62439	0
A	11	SER	4.73105	8.90365	-0.557944	0
A	12	VAL	5.73702	11.3166	-5.92285	0
A	13	SER	11.0639	12.7259	-2.35419	0
A	14	ARG	5.59635	17.4338	-4.09877	0
A	15	PRO	13.6891	15.9339	-4.69599	0
A	16	GLY	13.4807	21.015	-3.49233	0
A	17	ARG	9.96724	20.5552	-8.12321	0
A	18	GLY	8.79033	21.2507	-0.652333	0
A	19	GLU	7.36909	18.1466	4.09337	0
A	20	PRO	7.64469	13.9958	1.01932	0
A	21	ARG	0.00347793	15.5387	-5.12213	0
A	22	PHE	-0.452725	9.24613	1.57158	0
A	23	ILE	-2.41546	11.1704	-4.54992	0
A	24	ALA	-4.74873	7.327	0.0415838	1.2
A	25	VAL	-7.06903	6.41573	-5.04342	0
A	26	GLY	-9.89667	3.61533	-2.30567	0
A	27	TYR	-10.0586	2.84383	-7.49348	0
A	28	VAL	-16.3499	-1.38798	-3.25164	0
A	29	ASP	-16.5032	-4.83429	-7.16243	0
A	30	ASP	-14.5439	-2.39341	-12.0949	0
A	31	THR	-17.7159	2.29477	-8.10491	0
A	32	GLN	-11.5559	7.13406	-6.82429	0
A	33	PHE	-14.3042	2.98608	-1.10437	0
A	34	VAL	-12.6183	6.1088	0.268999	0
A	35	ARG	-9.90009	12.8523	-4.72819	0
A	36	PHE	-5.46442	12.2556	2.9461	0
A	37	ASP	-4.01636	15.4471	-2.9519	0
A	38	SER	-0.254127	15.0284	1.0195	0
A	39	ASP	0.168115	18.3482	-2.47036	0
A	40	ALA	-6.3971	18.2595	-0.762104	0
A	41	ALA	-7.17259	23.3484	0.867935	0
A	42	SER	-9.99747	19.2054	2.64602	0
A	43	GLN	-3.4205	18.5599	4.71201	0
A	44	LYS	-11.5467	17.4101	6.80829	0
A	45	MET	-10.2766	8.85839	3.19847	2.8
A	46	GLU	-12.005	15.1819	-0.687694	0
A	47	PRO	-17.0525	11.7757	0.581832	0
A	48	ARG	-13.6361	11.1114	-6.08932	0
A	49	ALA	-19.3144	6.53773	-4.28896	0
A	50	PRO	-23.4191	8.42565	-4.55647	0
A	51	TRP	-20.8347	3.22233	-2.40793	0
A	52	ILE	-18.2723	5.681	0.887623	0
A	53	GLU	-21.9083	11.6835	-0.183691	0
A	54	GLN	-26.1124	6.18125	2.82226	0
A	55	GLU	-19.7068	4.49981	6.37702	0
A	56	GLY	-21.324	8.234	9.98733	0
A	57	PRO	-20.1913	12.2084	11.7455	0
A	58	GLU	-15.8416	8.15706	15.6238	0
A	59	TYR	-15.623	5.38087	6.84214	0
A	60	TRP	-16.5483	10.006	5.30826	0
A	61	ASP	-12.1592	12.4163	13.3717	0
A	62	GLN	-12.5539	5.77608	13.5668	0
A	63	GLU	-11.0937	5.5317	6.75896	9.9
A	64	THR	-9.443	12.7281	7.90581	0
A	65	ARG	-7.93785	11.8674	14.7476	0
A	66	ASN	-6.73493	5.31709	10.3706	0
A	67	MET	-5.56182	7.38203	4.43952	7.6
A	68	LYS	-4.44297	14.5295	8.95813	0
A	69	ALA	-1.16157	8.08345	10.8668	0
A	70	HIS	-1.87289	4.60028	6.77175	3.2
A	71	SER	0.99962	11.7504	4.60729	0
A	72	GLN	2.75524	12.2522	10.4424	0
A	73	THR	4.28736	5.49708	8.42327	0
A	74	ASP	3.73562	6.11222	2.86636	3.6
A	75	ARG	8.88215	13.8209	6.25864	0
A	76	ALA	9.62397	8.27144	7.93398	2.4
A	77	ASN	8.41135	3.93618	5.30067	2.7
A	78	LEU	9.31781	8.83341	-0.0241243	0
A	79	GLY	13.6413	8.986	3.43133	0
A	80	THR	14.0015	4.06714	5.85093	3
A	81	LEU	12.2719	2.44665	0.546228	0
A	82	ARG	18.2749	9.43726	0.595531	0
A	83	GLY	18.97	5.618	2.30033	0
A	84	TYR	16.7465	0.173675	4.02495	0
A	85	TYR	16.6202	0.14389	-3.27884	0
A	86	ASN	24.024	3.33908	-1.00417	0
A	87	GLN	19.2104	5.76314	-5.72335	0
A	88	SER	21.2969	12.4016	-5.36637	0
A	89	GLU	20.3574	14.5961	0.602958	0
A	90	ASP	19.9696	17.0056	-5.30628	0
A	91	GLY	16.8487	12.623	-6.82833	0
A	92	SER	10.9132	12.6186	-7.67416	0
A	93	HIS	14.3327	8.2881	-5.03585	0
A	94	THR	6.90551	7.40203	-6.85447	0
A	95	ILE	7.13614	4.44556	-0.807631	1.5
A	96	GLN	3.32036	3.18894	-7.51581	0
A	97	ILE	1.66859	0.834563	0.209084	4.7
A	98	MET	-2.56639	-3.54081	-5.61545	0
A	99	TYR	-4.29092	-1.38188	2.24999	2.1
A	100	GLY	-6.73467	-5.08467	0.0116667	0
A	101	CYS	-10.8984	-7.51511	1.84297	0
A	102	ASP	-10.2545	-10.4022	-3.75286	0
A	103	VAL	-16.0688	-10.5402	-0.0194569	0
A	104	GLY	-16.2543	-14.9603	-2.294	0
A	105	PRO	-19.6875	-16.1951	-4.85688	0
A	106	ASP	-19.6275	-17.6612	0.46776	0
A	107	GLY	-19.82	-12.9397	0.651	0
A	108	ARG	-18.6749	-18.9674	4.46888	0
A	109	PHE	-9.9945	-13.6407	3.51531	0
A	110	LEU	-12.1231	-15.6406	-2.99817	0
A	111	ARG	-6.53094	-12.9592	-4.44687	0
A	112	GLY	-6.322	-11.2617	0.997333	0
A	113	TYR	-5.36344	-7.49187	-3.17293	0
A	114	ARG	0.785686	-3.50522	2.89397	2.3
A	115	GLN	2.45931	-5.78204	-5.82653	0
A	116	ASP	4.48737	-2.2901	0.102146	5.8
A	117	ALA	5.87442	-0.663547	-6.28166	0
A	118	TYR	12.3602	3.54941	-3.58647	0
A	119	ASP	12.205	4.93054	-7.27292	0
A	120	GLY	7.67067	2.14333	-9.89333	0
A	121	LYS	13.0071	-1.18226	-11.0774	0
A	122	ASP	7.12752	-6.06766	-8.53767	0
A	123	TYR	11.2812	-2.24652	-0.754962	0
A	124	ILE	8.29561	-6.42109	1.07202	0
A	125	ALA	4.63277	-9.00333	-2.5874	0
A	126	LEU	0.984308	-10.4387	3.11837	0
A	127	ASN	4.74354	-14.951	0.0209903	0
A	128	GLU	-1.28254	-16.9393	-3.62799	0
A	129	ASP	1.87331	-17.8505	3.27386	0
A	130	LEU	-3.09737	-13.7573	3.97583	0
A	131	ARG	1.33689	-19.4209	7.28227	0
A	132	SER	5.57265	-16.137	3.83952	0
A	133	TRP	5.3269	-9.27273	4.56664	0
A	134	THR	7.99159	-13.019	-2.40373	0
A	135	ALA	12.4354	-9.51559	-0.231193	0
A	136	ALA	11.4757	-7.30429	-5.24691	0
A	137	ASP	15.685	-5.07174	-4.22261	0
A	138	MET	20.6335	-8.81612	-1.46147	0
A	139	ALA	17.3324	-2.72758	-0.983872	0
A	140	ALA	13.1136	-5.64772	-0.938975	0
A	141	GLN	17.3363	-10.3274	0.81006	0
A	142	ILE	17.843	-3.92188	4.67175	0
A	143	THR	11.5533	-3.44995	4.10095	0
A	144	LYS	11.5869	-11.6439	3.95096	0
A	145	ARG	17.9288	-9.99566	6.78598	0
A	146	LYS	11.8293	-2.21519	10.3346	0
A	147	TRP	7.07885	-4.68064	6.15547	0
A	148	GLU	10.6516	-12.5023	8.04587	0
A	149	ALA	11.8365	-8.64881	13.5844	0
A	150	VAL	7.84189	-5.80992	13.7627	0
A	151	HIS	5.84289	-11.9626	15.3119	0
A	152	ALA	4.72815	-6.85612	9.63069	4.6
A	153	ALA	2.94419	-11.5521	7.91515	0
A	154	GLU	0.309955	-13.7645	12.292	0
A	155	GLN	1.10852	-5.86095	13.2882	0
A	156	ARG	-0.43812	-5.12837	7.90829	3.7
A	157	ARG	-3.97165	-14.0951	10.2712	0
A	158	VAL	-5.67061	-9.27289	12.8732	1.4
A	159	TYR	-7.34859	-3.4477	6.99891	0
A	160	LEU	-5.42084	-8.15979	4.17483	0
A	161	GLU	-7.60588	-13.9319	7.57519	0
A	162	GLY	-11.0447	-9.28967	9.42633	0
A	163	ARG	-9.79402	-3.12632	12.5369	0
A	164	CYS	-10.2927	-5.66613	3.51713	0
A	165	VAL	-13.9563	-9.95816	4.98103	0
A	166	ASP	-16.2716	-7.34302	9.45893	0
A	167	GLY	-15.6177	-3.24833	6.005	3.8
A	168	LEU	-15.7453	-5.91217	0.0245991	0
A	169	ARG	-18.8227	-10.261	5.29067	0
A	170	ARG	-21.4632	-0.148519	7.64147	0
A	171	TYR	-17.1857	0.621264	2.7462	2.9
A	172	LEU	-20.4421	-5.67642	-1.68331	0
A	173	GLU	-26.8824	-4.3587	2.71884	0
A	174	ASN	-23.925	1.26313	3.32345	0
A	175	GLY	-23.8247	0.589667	-2.03933	0
A	176	LYS	-28.9701	-4.97084	-2.8038	0
A	177	GLU	-30.6186	1.25205	-5.32975	0
A	178	THR	-24.2994	2.80951	-7.41469	0
A	179	LEU	-20.793	-0.855499	-5.04907	0

## Sheet: Sheet2
Table S2. Example output of HC_pipeline function
	A66_01	A02_02	A02_07	A29_02	A33_03	A68_01	A24_02	A33_01	A02_05	A74_01	A30_01	A02_06	A26_03	A31_01	A32_01	A02_03	A01_01	A02_01	A69_01	A02_14	A02_17	A11_01	A26_01	A03_01	A68_02	A02_04	A30_02	A30_04	A26_02	A23_01	A30_03
A66_01	0	0	0	0	0	0	0	0	0	0	0	0	0	0	0	0	0	0	0	0	0	0	0	0	0	0	0	0	0	0	0
A02_02	0.800634	0	0	0	0	0	0	0	0	0	0	0	0	0	0	0	0	0	0	0	0	0	0	0	0	0	0	0	0	0	0
A02_07	0.849119	0.441578	0	0	0	0	0	0	0	0	0	0	0	0	0	0	0	0	0	0	0	0	0	0	0	0	0	0	0	0	0
A29_02	0.741837	0.776854	0.764298	0	0	0	0	0	0	0	0	0	0	0	0	0	0	0	0	0	0	0	0	0	0	0	0	0	0	0	0
A33_03	0.679447	0.772752	0.755148	0.432309	0	0	0	0	0	0	0	0	0	0	0	0	0	0	0	0	0	0	0	0	0	0	0	0	0	0	0
A68_01	0.484679	0.683953	0.748154	0.58065	0.520771	0	0	0	0	0	0	0	0	0	0	0	0	0	0	0	0	0	0	0	0	0	0	0	0	0	0
A24_02	0.987614	0.792007	0.789243	0.802576	0.785931	0.868871	0	0	0	0	0	0	0	0	0	0	0	0	0	0	0	0	0	0	0	0	0	0	0	0	0
A33_01	0.722475	0.800983	0.788388	0.485461	0.226039	0.577463	0.803507	0	0	0	0	0	0	0	0	0	0	0	0	0	0	0	0	0	0	0	0	0	0	0	0
A02_05	0.764598	0.2331	0.437833	0.790208	0.786582	0.644833	0.795351	0.823514	0	0	0	0	0	0	0	0	0	0	0	0	0	0	0	0	0	0	0	0	0	0	0
A74_01	0.692883	0.630159	0.639279	0.534142	0.458208	0.506172	0.798145	0.499192	0.664452	0	0	0	0	0	0	0	0	0	0	0	0	0	0	0	0	0	0	0	0	0	0
A30_01	0.764835	0.746729	0.753751	0.588293	0.613178	0.710504	0.753167	0.645338	0.76477	0.63382	0	0	0	0	0	0	0	0	0	0	0	0	0	0	0	0	0	0	0	0	0
A02_06	0.810589	0.367134	0.34523	0.748359	0.739753	0.682717	0.786366	0.77845	0.282964	0.612015	0.746077	0	0	0	0	0	0	0	0	0	0	0	0	0	0	0	0	0	0	0	0
A26_03	0.351771	0.685126	0.750158	0.782801	0.684021	0.542004	0.981437	0.720107	0.649282	0.680515	0.813618	0.696836	0	0	0	0	0	0	0	0	0	0	0	0	0	0	0	0	0	0	0
A31_01	0.739307	0.72122	0.704	0.394062	0.285969	0.596987	0.742323	0.357937	0.736496	0.361628	0.546965	0.686883	0.741294	0	0	0	0	0	0	0	0	0	0	0	0	0	0	0	0	0	0
A32_01	0.771528	0.699777	0.707986	0.59325	0.560344	0.606683	0.742749	0.601251	0.72888	0.340625	0.710001	0.681061	0.759501	0.483733	0	0	0	0	0	0	0	0	0	0	0	0	0	0	0	0	0
A02_03	0.690743	0.383133	0.515304	0.841215	0.838759	0.718745	0.846775	0.872654	0.371169	0.715809	0.780869	0.457196	0.5635	0.793406	0.776915	0	0	0	0	0	0	0	0	0	0	0	0	0	0	0	0
A01_01	0.836266	0.835422	0.860941	0.774294	0.794567	0.746869	0.798356	0.805215	0.847977	0.659778	0.86543	0.842422	0.821646	0.745367	0.709248	0.840104	0	0	0	0	0	0	0	0	0	0	0	0	0	0	0
A02_01	0.818975	0.312411	0.279527	0.747549	0.739833	0.701085	0.785448	0.774265	0.31161	0.591978	0.742909	0.195382	0.708237	0.688371	0.667863	0.425435	0.835456	0	0	0	0	0	0	0	0	0	0	0	0	0	0
A69_01	0.700169	0.54718	0.574838	0.687207	0.638447	0.553386	0.820509	0.679437	0.538649	0.635015	0.714245	0.456364	0.703709	0.701315	0.703268	0.639415	0.87457	0.50205	0	0	0	0	0	0	0	0	0	0	0	0	0
A02_14	0.817621	0.359518	0.368149	0.74693	0.734964	0.683436	0.771462	0.774843	0.278995	0.612572	0.739025	0.153806	0.705094	0.682367	0.680845	0.476714	0.839169	0.247244	0.48038	0	0	0	0	0	0	0	0	0	0	0	0
A02_17	0.889263	0.442262	0.436513	0.749607	0.727898	0.691065	0.740298	0.767583	0.450434	0.553658	0.746451	0.398912	0.808191	0.675797	0.630349	0.550256	0.820691	0.346197	0.608494	0.384806	0	0	0	0	0	0	0	0	0	0	0
A11_01	0.597159	0.739829	0.742796	0.629574	0.650338	0.516939	0.816353	0.691774	0.703352	0.51153	0.686868	0.699269	0.653742	0.589863	0.610645	0.721502	0.600092	0.71601	0.701206	0.699043	0.719692	0	0	0	0	0	0	0	0	0	0
A26_01	0.327857	0.766221	0.818973	0.7192	0.664024	0.520555	0.954653	0.707689	0.72763	0.669656	0.803594	0.765228	0.305941	0.724243	0.724649	0.650507	0.766066	0.785177	0.699924	0.771565	0.868552	0.635781	0	0	0	0	0	0	0	0	0
A03_01	0.556938	0.734991	0.714723	0.595748	0.629031	0.529758	0.861616	0.672326	0.729292	0.463823	0.618326	0.704945	0.616647	0.566467	0.57158	0.647306	0.658488	0.689592	0.709425	0.696363	0.665382	0.416265	0.599644	0	0	0	0	0	0	0	0
A68_02	0.616378	0.495906	0.604353	0.73566	0.69726	0.454629	0.81874	0.74022	0.428372	0.687864	0.742065	0.502613	0.626635	0.757243	0.758603	0.555292	0.867977	0.529485	0.346508	0.502551	0.617218	0.673862	0.624177	0.701723	0	0	0	0	0	0	0
A02_04	0.874077	0.433416	0.402512	0.736229	0.718673	0.679184	0.751035	0.758697	0.432485	0.550375	0.739082	0.345404	0.791551	0.665184	0.626205	0.520449	0.819401	0.293134	0.574144	0.366972	0.157292	0.709206	0.854454	0.662783	0.602529	0	0	0	0	0	0
A30_02	0.778736	0.808185	0.768744	0.637115	0.693044	0.763667	0.716457	0.727599	0.793416	0.714905	0.451957	0.766573	0.802171	0.639084	0.723501	0.775856	0.843082	0.7639	0.796636	0.760598	0.779116	0.686095	0.773372	0.612108	0.794767	0.7701	0	0	0	0	0
A30_04	0.772804	0.689503	0.754743	0.58275	0.633992	0.680931	0.657245	0.671727	0.704179	0.662631	0.450189	0.738172	0.802946	0.568472	0.661643	0.760181	0.825312	0.73655	0.73558	0.731035	0.747044	0.689513	0.769016	0.696126	0.709388	0.737807	0.419694	0	0	0	0
A26_02	0.381894	0.788659	0.840224	0.770283	0.721536	0.601773	0.963088	0.76097	0.753446	0.730462	0.818838	0.796415	0.439129	0.776288	0.778673	0.680507	0.812318	0.804856	0.732295	0.803929	0.873604	0.699514	0.322314	0.664495	0.665233	0.859241	0.792196	0.775668	0	0	0
A23_01	1	0.776168	0.749594	0.752905	0.746362	0.852044	0.293354	0.764525	0.781434	0.756535	0.70668	0.741859	0.995746	0.699416	0.69792	0.85318	0.817581	0.73867	0.778052	0.726502	0.676159	0.868505	0.969607	0.837855	0.807816	0.688551	0.693532	0.643126	0.973323	0	0
A30_03	0.789886	0.792983	0.788878	0.616725	0.67587	0.778185	0.716845	0.711964	0.803978	0.704657	0.426463	0.778345	0.819308	0.618343	0.705398	0.786664	0.843653	0.780251	0.777933	0.772258	0.793685	0.69881	0.785055	0.629525	0.808012	0.784782	0.166853	0.386642	0.803838	0.694403	0

## Sheet: Sheet3
Table S3. Example of anchor_dictionary parameter for NN_pipeline function
supertype_anchors = {
"A01_01":"A01-A03-A66",
"A02_01":"A02",
"A02_03":"A02",
"A02_06":"A02",
"A02_07":"A02",
"A03_01":"A01-A03-A66",
"A11_01":"A01-A03-A66",
"A24_02":"A24",
"A30_01":"A01-A03-A66",
"A68_01":"A02",
"B07_02":"B07-B35",
"B08_01":"B08-B18-B39",
"B14_02":"B14",
"B15_01":"B15-B40",
"B18_01":"B08-B18-B39",
"B27_05":"B27",
"B35_01":"B07-B35",
"B39_01":"B08-B18-B39",
"B40_01":"B15-B40",
"B40_02":"B15-B40",
"B42_01":"B07-B35",
"B44_02":"B44",
"B44_03":"B44",
"B46_01":"C01-C02",
"B51_01":"B51-B58",
"B57_01":"B51-B58",
"B58_01":"B51-B58",
"C04_01":"C01-C02",
"C05_01":"C01-C02",
"C06_02":"C01-C02",
"C08_02":"C01-C02",
"A26_01":"A01-A03-A66",
"C07_01":"C07"
}

## Sheet: Sheet4
Table S4. Example output of NN_pipeline output
	Nearest_anchor	Cluster
B08_02	B08_01	B08
B27_09	B27_05	B27
